# Supplementary material for: Depressive Symptoms and Their Associated Factors in Vocational–Technical School Students during the COVID-19 Pandemic
Source: Int J Environ Res Public Health. 2022 Mar 21;19(6):3735. doi: 10.3390/ijerph19063735 (PMC8955985; doi:10.3390/ijerph19063735)
Supplement: Supplementary file 1 [file ijerph-19-03735-s001.zip]

Archive with 1 entries (1 files):
- ijerph-1595979-supplementary.pdf
